# Supplementary material for: Susceptibility of common family Anatidae bird species to clade 2.3.4.4e H5N6 high pathogenicity avian influenza virus: an experimental infection study
Source: BMC Vet Res. 2022 Apr 2;18:127. doi: 10.1186/s12917-022-03222-7 (PMC8976319; doi:10.1186/s12917-022-03222-7)
Supplement: Supplementary file 2 — Additional file 2. Experimental designs. [file 12917_2022_3222_MOESM2_ESM.xlsx]

## Sheet: Sup. Table 1
Additional file 1. Profiles and virological/serological assessments of the captured ducks
Bird species	Season	Date of capture (sample)	Place of capture	ID	Sexa	Ageb	Swab					Antiserum			Virus inoculation study (Virus titer / Duration)
							Antigen detection kit		Virus isolation			HI	IDEXX ELISAc
							Pharyngo- laryngeal	Cloacal	Pharyngo- laryngeal	Cloacal	Con- junctival	vs. A/teal/Tottori/ 1/2016 (H5N6)	S/N ratio	Decision
Eurasian wigeon	2018 -2019	Jan. 12, 2019	Koyama Pond, Tottori, Tottori	#W101	M	A	−	−	−	−	−	<2	0.509237	−	106 EID50 / 3 days
				#W102	M	J	−	−	−	−	−	<2	0.9751	−
				#W103	M	A	−	−	−	−	−	<2	1.04578	−
				#W104	M	J	−	−	−	−	−	<2	0.427309	+	106 EID50 / 10 days
				#W105	M	A	−	−	−	−	−	<2	0.806426	−
				#W106	M	J	−	−	−	−	−	<2	0.756627	−
				#W107	M	A	−	−	−	−	−	2	0.440161	+	104 EID50 / 10 days
				#W108	M	J	−	−	−	−	−	<2	0.581526	−
				#W109	M	A	−	−	−	−	−	4	0.393574	+	102 EID50 / 10 days
				#W110	M	J	−	−	−	−	−	<2	0.595984	−
Mallard		Jan. 13, 2019	Togo Pond, Yurihama, Tottori	#M111	M	J	−	−	−	−	−	<2	0.531727	−	106 EID50 / 3 days
				#M112	F	J	−	−	−	−	−	<2	0.17992	+
		Jan. 14, 2019	Koyama Pond, Tottori, Tottori	#M113	M	J	−	−	−	−	−	<2	0.55261	−
		Jan. 13, 2019	Togo Pond, Yurihama, Tottori	#M114	M	J	−	−	−	−	−	<2	0.539759	−	106 EID50 / 10 days
				#M115	F	J	−	−	−	−	−	<2	0.186345	+
		Jan. 14, 2019	Koyama Pond, Tottori, Tottori	#M116	M	A	−	−	−	−	−	<2	0.533333	−
		Jan. 13, 2019	Togo Pond, Yurihama, Tottori	#M117	F	J	−	−	−	−	−	<2	0.751807	−	104 EID50 / 10 days
		Jan. 14, 2019	Koyama Pond, Tottori, Tottori	#M118	M	A	−	−	−	−	−	2	0.261847	+
		Jan. 13, 2019	Togo Pond, Yurihama, Tottori	#M119	F	J	−	−	−	−	−	<2	0.526908	−	102 EID50 / 10 days
				#M120	M	J	−	−	−	+d	−	<2	0.350201	+
Northern pintail	2019 -2020	Dec. 9, 2019	Koyama Pond, Tottori, Tottori	#P121	F	A	−	−	−	−	−	<2	0.77924	−	106 EID50 / 3 days
		Dec. 10, 2019	Togo Pond, Yurihama, Tottori	#P122	F	J	−	−	−	−	−	<2	0.911854	−
				#P123	F	J	−	−	−	−	−	<2	0.81459	−
		Dec. 9, 2019	Koyama Pond, Tottori, Tottori	#P124	F	A	−	−	−	−	−	<2	0.918129	−	106 EID50 / 10 days
		Dec. 10, 2019	Togo Pond, Yurihama, Tottori	#P125	M	A	−	−	−	−	−	<2	0.505848	−
				#P126	F	J	−	−	−	−	−	<2	0.91388	−
				#P127	F	J	−	−	−	−	−	<2	0.851064	−	104 EID50 / 10 days
				#P128	F	A	−	−	−	−	−	<2	0.924012	−
				#P129	F	A	−	−	−	−	−	<2	0.851064	−	102 EID50 / 10 days
				#P130	F	J	−	−	−	−	−	<2	0.324215	+
a F: female, M: male
b A: adult, J: juvenile
c a S/N ratio of <0.5 was classified as sero-positive.
d An H7N7 low pathogenicity avian influenza virus was isolated.
